# Supplementary material for: Resolution of P-Sterogenic 1-Phenylphosphin-2-en-4-one 1-Oxide into Two Enantiomers by (R,R)-TADDOL and Conformational Diversity of the Phosphinenone Ring and TADDOL in the Crystal State
Source: Molecules. 2021 Nov 15;26(22):6873. doi: 10.3390/molecules26226873 (PMC8621017; doi:10.3390/molecules26226873)
Supplement: Supplementary file 1 [file molecules-26-06873-s001.zip]

Archive with 1 entries (1 files):
- molecules-1461765-supplementary.pdf
